# Supplementary material for: Genetic markers and tree properties predicting wood biorefining potential in aspen (Populus tremula) bioenergy feedstock
Source: Biotechnol Biofuels Bioprod. 2023 Apr 10;16:65. doi: 10.1186/s13068-023-02315-1 (PMC10088276; doi:10.1186/s13068-023-02315-1)
Supplement: Supplementary file 3 — Additional file 3: Genetic correlations between the tree growth, wood and saccharification traits. [file 13068_2023_2315_MOESM3_ESM.xlsx]

## Sheet: Oveview
Additional file 3. Genetic correlations between the tree growth, wood and saccharification traits.
Sheet 1	Genetic correlations between the tree growth, wood and saccharification traits.
Sheet 2	Genetic correlations where the model did not converge.

## Sheet: Sheet 1
	Genetic correlations between the tree growth, wood and saccharification traits. For the correlations in the colored cells the model did not converge; the correlations in the cells colored in green and blue are most likely very close to the correct estimate but those colored in yellow are doubtful. For more details see sheet 2.
	Trait1	Trait2
		ARAPLPT	ARAUT	C	CL	Coarse	Dens	DensVessFre	DBH	Height	FibFrac	FibPerim	FibPerVess	FibPop	FibRadDia	FibTanDia	Fuc	G	Gal	GalA	GALPLPT	GALUT	Glc	GlcA	GLUEHPT	GLUPLPT	GLUUT	GPRPT	GPRUT	H	HEXPT	L	Man	MANEHPT	MANPLPT	MANUT	MFA	MOE	OmeGlcA	P	Rha	S	SG	TotARAPLEHPT	TotGALPLEHPT	TotGLUPLEHPT	TotMANPLEHPT	U	Wallthick
	Ara	0.999	0.999	-0.177494	-0.159077	0.071838	0.112215	0.169976	-0.191889	-0.318101	-0.118668	-0.111057	-0.405248	0.0671134	-0.169649	0.00328626	-0.145871	0.320069	0.434564	0.202848	0.417706	0.693178	-0.0667118	0.0333589	-0.640101	0.327169	0.231203	-0.169719	0.0427043	-0.0781103	-0.67577	0.191325	0.0384736	-0.320086	-0.0230521	0.392102	0.106011	-0.00860189	-0.381885	-0.0879471	0.325655	0.0191816	-0.186399	0.999	0.447589	-0.608291	-0.0582259	0.165718	0.146896
	ARAPLPT		0.893465	-0.00157666	-0.0199598	0.359453	0.560021	0.571642	0.267924	0.151691	-0.120462	-0.199377	0.0462554	0.143469	-0.221344	-0.116981	-0.293606	0.0881697	0.261462	-0.200633	0.394637	0.383068	-0.0841585	-0.120043	-0.37706	0.311581	-0.0807842	0.24557	-0.176319	-0.0725017	-0.390065	0.00877273	-0.189716	-0.342998	-0.151425	-0.0912871	0.161751	0.151089	-0.390206	-0.242924	-0.0523314	-0.0121998	-0.0636795	0.999	0.423683	-0.335948	-0.176346	0.189225	0.533015
	ARAUT			-0.075344	-0.0219406	0.071172	0.342327	0.564047	-0.242357	-0.324568	-0.565782	-0.51492	-0.542959	0.281776	-0.490445	-0.4692	0.0357089	0.150348	0.999	0.915776	0.793247	0.476288	0.155675	-0.0763226	-0.541919	0.514069	0.411806	0.380093	0.2484	-0.0797656	-0.556961	0.0589276	-0.387018	-0.773641	-0.155648	-0.197739	0.211264	0.103808	-0.110662	0.267596	0.790216	-0.0559659	-0.118806	0.999	0.905163	-0.484217	-0.230196	0.562073	0.378672
	C				0.990715	0.434537	0.518832	0.450567	0.316874	0.334855	0.167441	0.0116151	0.209254	0.0743318	0.0559738	-0.0568316	-0.47883	-0.308535	-0.0681893	-0.326073	-0.227936	-0.167034	0.588402	-0.0513439	0.494079	-0.0841005	-0.0260235	0.301269	-0.0612159	-0.123428	0.535613	-0.699	-0.188322	0.352761	-0.116133	-0.139772	0.0411933	0.404031	-0.421434	-0.747324	-0.585075	-0.748298	-0.200275	-0.0189654	-0.190601	0.49779	-0.0682334	0.207182	0.48823
	CL					0.415497	0.533158	0.460919	0.292676	0.311254	0.176509	-0.0204958	0.203945	0.110901	0.0296575	-0.0927624	-0.446785	-0.301403	-0.0384832	-0.292573	-0.226368	-0.18106	0.555388	-0.0108583	0.462851	-0.0843868	-0.00939337	0.287218	-0.0340616	-0.147986	0.5042	-0.999	-0.165967	0.389614	-0.094657	-0.103188	0.0437143	0.411519	-0.39847	-0.75651	-0.56959	-0.750034	-0.208658	-0.0348987	-0.186581	0.465697	-0.0443913	0.206548	0.485337
	Coarse						0.563234	0.629625	0.652228	0.613775	-0.292515	0.489533	0.279208	-0.561373	0.493326	0.388574	-0.636422	0.0509813	-0.323582	-0.792787	-0.0659053	0.126664	0.741259	-0.189862	0.447428	0.0993802	-0.0646128	0.250961	-0.285291	-0.145911	0.464756	-0.43048	-0.398538	-0.104089	-0.331547	-0.429063	-0.115605	0.295065	-0.471757	-0.487215	-0.577464	-0.414851	-0.272803	0.403954	-0.0680947	0.474922	-0.323955	0.483375	0.870823
	Dens							0.932104	0.387658	0.363432	0.0221689	-0.367454	0.323231	0.35879	-0.325713	-0.372481	-0.567994	-0.0715268	-0.280819	-0.806224	0.112597	0.0209626	0.319767	-0.0596341	0.262609	0.257726	0.137274	0.14015	-0.017836	-0.277021	0.300025	-0.519966	-0.412398	-0.222492	-0.245456	-0.374905	-0.0912696	0.679551	-0.312908	-0.436427	-0.468762	-0.422017	-0.191239	0.584923	0.135529	0.312148	-0.257098	0.276248	0.85164
	DensVessFre								0.401515	0.377816	-0.340491	-0.367605	0.156888	0.204667	-0.32729	-0.370599	-0.52948	0.0202201	-0.26158	-0.672677	0.0960418	0.169377	0.396754	-0.0494684	0.148122	0.145572	0.129657	0.131694	-0.0710524	-0.235663	0.143704	-0.452175	-0.365078	-0.253399	-0.267698	-0.337037	-0.146233	0.640869	-0.267758	-0.393474	-0.402121	-0.419386	-0.24936	0.583807	0.107734	0.176272	-0.281873	0.318394	0.929539
	DBH									0.975485	-0.141962	0.334928	0.623608	-0.380303	0.311188	0.303808	-0.556061	0.158681	-0.217236	-0.622238	0.193395	0.212363	0.744471	-0.425725	0.502989	0.143642	-0.0221565	0.178889	-0.24855	0.0196123	0.53828	-0.306782	-0.484522	-0.215602	-0.445162	-0.668808	-0.268302	0.249542	-0.706261	-0.569131	-0.702575	-0.374372	-0.311686	0.266259	0.221278	0.542254	-0.444222	0.544984	0.563883
	Height										-0.147073	0.311995	0.576828	-0.362709	0.311217	0.244261	-0.49681	0.169485	-0.245588	-0.617548	0.136254	0.14938	0.694007	-0.402448	0.499618	0.0532723	-0.0399598	0.173424	-0.243852	0.00263462	0.510504	-0.32459	-0.471148	-0.273187	-0.428122	-0.664843	-0.323779	0.288598	-0.6464	-0.517462	-0.70524	-0.404268	-0.335734	0.153653	0.170551	0.519457	-0.435687	0.514119	0.528237
	FibFrac											0.0545571	0.378994	0.366286	0.0529685	0.0496612	-0.00826592	-0.273463	0.0392912	-0.248279	0.0476794	-0.350269	-0.257965	-0.0119734	0.262367	0.244749	0.0563828	0.0186417	0.205726	-0.0512784	0.360706	-0.161776	-0.0596842	0.0770667	0.0695227	0.00478984	0.145669	0.0205917	-0.0653165	-0.0577885	-0.0696732	0.0363634	0.204461	-0.0779185	0.0706948	0.311667	0.0758244	-0.198939	-0.364168
	FibPerim												0.161	-0.905278	0.959418	0.879922	-0.140028	0.0288357	-0.0718674	-0.18864	-0.168745	-0.0223054	0.416	-0.175208	0.3466	-0.0725198	-0.224905	0.14407	-0.252078	0.0948874	0.362872	-0.00549529	-0.0675503	0.157737	-0.0962794	-0.136724	0.0198157	-0.369372	-0.252992	-0.15543	-0.23563	-0.0246453	-0.045553	-0.151776	-0.187164	0.34306	-0.0716983	0.196947	0.000114733
	FibPerVess													0.0031611	0.102369	0.224641	-0.360474	0.00935094	-0.286699	-0.787207	0.0288667	-0.0131869	0.47916	-0.385254	0.620153	0.183535	0.206991	-0.025215	0.0814141	0.0913358	0.682427	-0.207312	-0.458657	0.00629674	-0.432325	-0.450271	-0.0547163	0.220667	-0.547274	-0.415058	-0.653821	-0.198215	-0.107046	0.0355134	0.0607329	0.674682	-0.40095	0.313017	0.228951
	FibPop														-0.864722	-0.802672	0.124535	-0.143682	0.101487	0.055775	0.204342	-0.109574	-0.465253	0.159279	-0.21873	0.167256	0.252173	-0.133216	0.341662	-0.123476	-0.194088	-0.0776119	0.0411955	-0.120796	0.116447	0.143959	0.0348159	0.366455	0.200481	0.111773	0.183524	0.0278312	0.123821	0.126642	0.23378	-0.195265	0.0957014	-0.245695	-0.141189
	FibRadDiam															0.710152	-0.153055	0.0303808	-0.101596	-0.218052	-0.151328	-0.0579555	0.368048	-0.151436	0.320037	-0.0988883	-0.230598	0.19747	-0.244206	0.0211887	0.330369	-0.0541488	-0.068547	0.102769	-0.0779619	-0.15084	0.062886	-0.374957	-0.254554	-0.157095	-0.226858	-0.0674791	-0.0731486	-0.163901	-0.158564	0.311222	-0.0618731	0.278539	0.0232922
	FibTanDiam																-0.0858142	0.0150616	-0.0207193	-0.108841	-0.167429	0.0313767	0.414052	-0.181519	0.337944	0.00147649	-0.172607	0.0250871	-0.21534	0.197054	0.367378	0.0694472	-0.0530179	0.22268	-0.101755	-0.0806462	-0.0517515	-0.294603	-0.198967	-0.129509	-0.207215	0.0494063	0.0116479	-0.0926654	-0.200951	0.347129	-0.0675271	0.0210234	-0.0424546
	Fuc																	0.0966434	0.0146973	0.511745	0.00619249	-0.186424	-0.462619	0.2272	-0.304441	-0.215902	-0.103555	-0.246828	-0.00680453	0.324817	-0.330744	0.46438	0.381798	0.1991	0.310783	0.406745	-0.00328496	-0.281678	0.64939	0.589348	0.355071	0.30972	0.103813	-0.343057	-0.0026964	-0.347321	0.314703	-0.141911	-0.63718
	G																		0.278389	0.229436	0.291363	0.204419	-0.263265	0.15136	-0.49482	-0.161016	-0.14968	-0.617536	-0.231122	0.237888	-0.614917	0.3249	-0.115594	-0.274875	-0.179255	-0.276655	-0.0673883	-0.176758	0.0150297	-0.154089	0.257298	-0.372571	-0.859787	0.104754	0.293208	-0.534791	-0.201414	0.0489407	0.0389128
	Gal																			0.498873	0.602778	0.999	-0.227165	0.142321	-0.534496	0.176225	0.390857	0.0367492	0.344489	0.45571	-0.518648	0.0544143	0.295474	0.391676	0.182786	0.539242	0.0174718	-0.11502	-0.275137	-0.0547992	0.53325	-0.201299	-0.261328	0.19151	0.678751	-0.520415	0.216235	-0.0406569	-0.328494
	GalA																				0.0339017	0.490546	-0.600462	0.0981099	-0.89146	-0.147265	0.181956	-0.00722598	0.283315	0.231565	-0.999	0.33414	0.342565	0.308936	0.149028	0.554772	0.216593	-0.622131	0.349759	0.354152	0.872366	0.116472	-0.0535481	-0.264599	0.0579613	-0.951919	0.174117	-0.542096	-0.812012
	GALPLPT																					0.777019	-0.246842	0.271935	-0.580897	0.551384	-0.0770074	0.11624	-0.09528	-0.290817	-0.557892	0.219745	-0.00873453	-0.782552	-0.0513569	-0.245488	0.0177005	0.0424271	-0.192792	-0.106291	-0.174558	0.0922444	-0.121476	0.391857	0.999	-0.513553	-0.136271	0.334902	0.0171663
	GALUT																						0.249002	-0.0450522	-0.333523	0.266145	0.132189	0.146136	0.154126	0.209669	-0.320011	0.17504	-0.138318	-0.294224	-0.0920803	-0.247176	0.0471528	-0.0883411	-0.33234	0.115006	0.431543	-0.00711973	-0.136563	0.373026	0.822302	-0.300661	-0.119352	0.390391	0.163833
	Glc																							-0.335821	0.854196	0.251042	0.442933	0.573117	0.0396728	-0.114758	0.899521	-0.576064	-0.719647	-0.375302	-0.721971	-0.602583	-0.453551	0.546929	-0.408414	-0.606001	-0.498467	-0.316275	0.045154	-0.0670689	-0.188756	0.921804	-0.724604	0.364184	0.584495
	GlcA																								-0.451758	-0.20195	-0.143643	-0.188377	-0.0224402	-0.161007	-0.513672	0.0541287	0.315953	-0.0714349	0.212223	0.134642	0.190483	-0.122944	0.478655	0.279595	0.294432	-0.041339	-0.131008	-0.14726	0.247277	-0.496992	0.189722	-0.362145	-0.122303
	GLUEHPT																									-0.248442	0.131715	0.197689	-0.0505544	0.107953	0.978629	-0.507611	-0.418566	0.216347	-0.56942	-0.374251	0.00887595	0.154671	-0.392668	-0.344515	-0.634243	-0.171753	0.223408	-0.35013	-0.553892	0.31	-0.497337	0.40559	0.306191
	GLUPLPT																										0.334304	-0.123774	0.315278	0.10679	-0.0881034	0.0520022	-0.0682143	0.0663407	0.0213154	0.0445917	0.0832153	0.117408	-0.453147	-0.125818	0.044309	0.156948	0.194098	0.440941	0.565209	-0.0960878	0.026115	0.340111	0.125815
	GLUUT																											-0.067908	0.963436	0.263388	0.153634	-0.0111224	-0.275139	0.0311152	-0.414011	0.253799	-0.131844	0.378155	-0.118804	0.14655	0.310899	0.0375129	0.138995	-0.0461996	-0.0101845	0.194766	-0.380152	0.433475	0.0461672
	GPRPT																												-0.235236	-0.38621	0.214162	-0.29518	-0.0694844	-0.0186931	-0.0236813	-0.0522162	0.104093	-0.0450641	-0.404829	-0.12154	-0.337416	0.190689	0.465518	0.256958	0.145805	0.191127	-0.0301215	0.279366	0.195819
	GPRUT																													0.283967	-0.00965911	0.0117365	-0.0961667	0.193596	-0.126505	0.454446	-0.0331734	0.25858	0.0598002	0.315486	0.348047	0.0981062	0.24495	-0.105748	-0.0120811	0.0049326	-0.0920704	0.421123	-0.191165
	H																														0.149942	0.114125	0.174477	0.384032	0.10939	0.370775	-0.260763	-0.034873	-0.0225983	0.0504617	0.275246	-0.22584	-0.262552	-0.0808229	-0.305994	0.122521	0.152301	0.0521333	-0.213881
	HEXPT																															-0.558458	-0.329513	0.322822	-0.485449	-0.302934	0.0350754	0.163686	-0.502528	-0.378008	-0.693389	-0.145754	0.308733	-0.342879	-0.538413	0.992465	-0.403105	0.456951	0.30858
	L																																0.179608	-0.360073	0.101271	0.119712	-0.0359536	-0.411561	0.413731	0.734225	0.581375	0.741147	0.186581	0.0190564	0.18164	-0.516257	0.0534967	-0.218156	-0.486992
	Man																																	0.482822	0.962748	0.739393	-0.0188361	-0.254045	0.38495	0.346828	0.536067	0.209713	0.173296	-0.184795	-0.0582122	-0.441776	0.966361	-0.44462	-0.417502
	MANEHPT																																		0.447703	0.745447	0.200221	-0.206886	-0.0134926	-0.0137422	0.245729	-0.239073	0.0383678	-0.386789	-0.822067	0.228161	0.5443	-0.215971	-0.205858
	MANPLPT																																			0.673492	-0.0164576	-0.134232	0.295195	0.295786	0.247874	0.167768	0.178072	-0.166293	-0.128056	-0.588304	0.993822	-0.444956	-0.328712
	MANUT																																				0.0691822	-0.144896	0.293324	0.474688	0.772478	0.216556	0.286312	-0.0836605	-0.244006	-0.373056	0.717163	-0.269569	-0.419076
	MFA																																					-0.697928	-0.194371	0.0640344	0.134679	0.0439135	0.0558539	0.188371	0.0641552	0.0256009	0.00964799	-0.0645438	-0.151868
	MOE																																						0.0867919	-0.187165	-0.305762	-0.284009	-0.0174489	0.131113	0.0333318	0.176304	-0.150718	0.170765	0.544321
	OmeGlcA																																							0.69396	0.258574	0.364067	0.170407	-0.402587	-0.295945	-0.478398	0.274541	-0.345625	-0.38854
	P																																								0.609248	0.766872	0.485955	-0.291803	-0.126778	-0.372322	0.276691	0.0286022	-0.48284
	Rha																																									0.342534	-0.0033397	-0.0816399	-0.198269	-0.647981	0.264352	-0.293613	-0.532534
	S																																										0.786331	-0.00697772	0.0547347	-0.155007	0.12957	-0.268689	-0.459163
	SG																																											-0.0735456	-0.148818	0.258787	0.173206	-0.183209	-0.286845
	TotARAPLEHPT																																												0.412585	-0.289125	-0.195472	0.179579	0.55818
	TotGALPLEHPT																																													-0.484435	-0.210485	0.382575	0.0217723
	TotGLUPLEHPT																																														-0.511417	0.467001	0.335043
	TotMANPLEHPT																																															-0.441881	-0.333522
	U																																																0.419112
	Wallthick
	VessFrac
	VessMajorDiam
	VessMinorDiam
	VessPerim
	VessPop
	OmeGlcA
	Xyl
	XYLEHPT
[truncated: 9 more columns]

## Sheet: Sheet 2
	Genetic correlations where the model did not converge .
	N	Trait1	Trait2	terms	Gamma	Component (Corr)	Comp/SE	%	C	Comment
	1	Ara	ARAPLPT	2	0.999	0.999	0	0	B"	Probably close to 1 making it difficult to converge
	2	Ara	ARAUT	2	0.999	0.999	0	0	B"	Probably close to 1 making it difficult to converge
	43	Ara	TotARAPLEHPT	2	0.999	0.999	0	0	B"	Probably close to 1 making it difficult to converge
	105	ARAPLPT	TotARAPLEHPT	2	0.999	0.999	0	0	B"	Probably close to 1 making it difficult to converge
	141	ARAUT	Gal	2	0.999	0.999	0	0	B"	Probably close to 1 making it difficult to converge
	166	ARAUT	TotARAPLEHPT	2	0.999	0.999	0	0	B"	Probably close to 1 making it difficult to converge
	186	ARAUT	XYLUT	2	0.999	0.999	0	0	B"	Probably close to 1 making it difficult to converge
	273	CL	L	2	-0.999	-0.999	0	0	B"	Probably close to 1 making it difficult to converge
	630	FibFrac	VessFrac	2	-0.999	-0.999	0	0	B"	Probably close to 1 making it difficult to converge
	984	Gal	GALUT	2	0.999	0.999	0	0	B"	Probably close to 1 making it difficult to converge
	1037	GalA	HEXPT	2	-0.999	-0.999	0	0	B"	Probably close to 1 making it difficult to converge
	1100	GALPLPT	TotGALPLEHPT	2	0.999	0.999	0	0	B"	Probably close to 1 making it difficult to converge
	681	FibPerim	Wallthick	2	0.000114733	0.000114733	0	0	U"	Probably close to 0 making it difficult to converge
	1263	GLUEHPT	TotGLUPLHPT	2	0.31	0.31	0.06	-5	B"	Convergence failed.
	214	C	L	2	-0.699	-0.699	-0.23	9	B"	Convergence failed.
	187	C	CL	2	0.990715	0.990715	13.26	-11	U"	Convergence failed.
	1263	GLUEHPT	TotGLUPLHPT	2	0.31	0.31	0.06	-5	B"	Convergence failed.
